# Supplementary material for: The “Ifs” and “Hows” of the Role of Music on the Implementation of Emotional Regulation Strategies
Source: Behav Sci (Basel). 2022 Jun 20;12(6):199. doi: 10.3390/bs12060199 (PMC9219814; doi:10.3390/bs12060199)
Supplement: Supplementary file 1 [file behavsci-12-00199-s001.zip]

Archive with 3 entries (3 files):
- S3. Model comparisons.pdf
- S1.MusicER2021_Database.xlsx
- S2.Executive Functioning Tasks.pdf
