# Supplementary material for: The “Ifs” and “Hows” of the Role of Music on the Implementation of Emotional Regulation Strategies
Source: Behav Sci (Basel). 2022 Jun 20;12(6):199. doi: 10.3390/bs12060199 (PMC9219814; doi:10.3390/bs12060199)
Supplement: Supplementary file 1 [file behavsci-12-00199-s001.zip › S1.MusicER2021_Database.xlsx]

## Sheet: DERS
ID	condition	DERS_Question1	DERS_Question2	DERS_Question3	DERS_Question4	DERS_Question5	DERS_Question6	DERS_Question7	DERS_Question8	DERS_Question9	DERS_Question10	DERS_Question11	DERS_Question12	DERS_Question13	DERS_Question14	DERS_Question15	DERS_Question16	DERS_Question17	DERS_Question18	DERS_Question19	DERS_Question20	DERS_Question21	DERS_Question22	DERS_Question23	DERS_Question24	DERS_Question25	DERS_Question26	DERS_Question27	DERS_Question28	DERS_Question29	DERS_Question30	DERS_Question31	DERS_Question32	DERS_Question33	DERS_Question34	DERS_Question35	DERS_Question36	DERS_Subscale1 - nonaccept	DERS_Subscale2 - goals	DERS_Subscale3 - impulse	DERS_Subscale4 - awareness	DERS_Subscale5 - strategies	DERS_Subscale6 - clarity	DERS_Total Score
1	DistractionWithoutMusic	3	3	2	4	4	2	4	2	1	4	2	2	2	2	2	1	4	1	2	2	4	1	4	1	5	1	1	2	1	2	4	2	1	2	4	1	18	16	9	17	17	10	87
2	DistractionWithoutMusic	2	2	4	4	1	4	4	2	3	4	3	4	4	5	5	2	4	5	5	3	3	3	2	3	2	4	3	3	3	4	2	2	2	4	2	1	17	37	19	20	22	10	125
9	DistractionWithoutMusic	1	3	4	5	2	2	3	1	3	5	3	2	4	5	2	2	4	2	3	2	4	2	2	2	5	5	4	4	4	4	3	1	1	1	4	1	20	31	17	16	22	12	118
10	DistractionWithoutMusic	1	2	2	5	2	2	3	2	3	5	2	3	4	2	2	2	4	2	2	1	5	1	5	1	5	2	2	2	2	2	4	2	4	2	4	2	22	23	10	17	19	12	103
17	DistractionWithoutMusic	3	2	4	5	3	3	1	1	2	4	4	5	4	3	3	2	4	3	3	1	5	1	4	2	4	2	1	1	2	2	4	2	3	3	3	2	24	26	13	17	18	8	106
51	DistractionWithoutMusic	2	1	5	3	3	4	5	2	2	4	4	2	3	4	4	2	4	4	2	1	5	1	4	1	4	2	1	1	1	1	4	2	2	2	5	2	20	26	14	17	20	11	108
25	DistractionWithoutMusic	4	2	3	3	4	4	2	2	3	4	4	3	2	4	4	3	2	3	4	3	3	3	2	3	3	1	1	1	1	1	4	3	4	3	3	2	16	28	15	17	21	8	105
26	DistractionWithoutMusic	1	3	3	5	2	4	1	1	2	5	4	5	5	2	1	1	5	1	1	2	4	2	4	1	5	3	2	2	2	2	4	4	2	1	5	1	24	25	12	19	18	9	107
33	DistractionWithoutMusic	3	1	5	3	4	4	2	3	4	1	3	3	4	1	1	2	5	1	3	1	5	1	4	1	4	2	1	1	2	2	5	1	2	1	5	1	21	21	11	15	18	10	96
34	DistractionWithoutMusic	4	5	1	2	5	1	5	4	1	5	2	2	2	2	1	1	5	1	1	1	5	1	5	1	5	1	1	1	1	1	5	1	1	1	5	1	20	12	6	21	16	9	84
49	DistractionWithoutMusic	4	4	2	4	4	2	3	2	2	4	4	2	4	5	4	2	4	5	5	2	4	1	4	2	4	5	4	4	3	2	3	1	2	3	3	2	21	35	17	19	21	9	122
41	DistractionWithoutMusic	2	3	3	4	2	3	4	2	2	4	4	3	2	2	2	2	4	2	2	2	4	2	3	2	4	1	1	1	1	1	5	2	2	2	4	1	19	19	10	18	18	10	94
52	DistractionWithMusic	3	4	2	2	3	4	4	3	2	5	2	2	1	1	1	1	5	1	1	2	4	2	5	2	5	2	2	2	2	1	2	2	2	2	4	2	20	16	8	23	15	8	90
53	DistractionWithMusic	3	2	4	4	3	3	2	1	3	4	3	3	4	4	4	2	4	3	4	3	4	2	4	2	4	1	2	2	1	1	4	3	2	2	3	1	19	30	17	16	19	9	110
4	DistractionWithMusic	2	1	5	4	3	3	1	1	3	3	4	4	5	5	5	5	1	5	5	2	5	1	4	2	2	3	2	2	2	4	3	4	4	2	3	2	21	40	21	11	25	9	127
11	DistractionWithMusic	3	5	2	3	4	1	3	3	1	5	1	2	2	3	3	2	2	4	1	1	5	1	5	1	5	2	2	2	2	1	4	1	1	2	5	1	20	19	9	18	19	8	93
12	DistractionWithMusic	4	1	5	4	3	5	3	2	4	2	4	5	4	3	3	2	4	4	2	4	2	4	2	4	1	5	4	4	5	4	4	3	2	5	1	4	19	36	17	19	26	10	127
19	DistractionWithMusic	2	4	1	4	4	3	4	2	2	5	4	2	1	3	2	1	4	1	2	1	5	1	5	1	5	1	1	1	1	1	4	1	2	1	5	1	22	14	8	19	16	12	91
27	DistractionWithMusic	2	2	4	2	4	2	4	2	4	3	4	3	4	5	3	2	4	3	4	1	4	1	4	2	3	2	2	2	2	2	4	4	3	4	3	2	20	32	19	17	19	12	119
28	DistractionWithMusic	2	4	2	4	4	2	4	2	1	5	2	2	3	3	4	2	4	3	1	2	4	2	4	3	4	1	2	2	2	2	4	2	1	1	4	1	18	20	10	18	21	11	98
35	DistractionWithMusic	2	2	4	4	2	3	2	2	2	4	4	2	5	5	1	1	5	2	1	2	4	2	4	1	5	5	1	1	4	3	5	1	1	1	5	1	23	27	12	17	19	8	106
36	DistractionWithMusic	1	3	4	5	3	2	4	1	2	4	4	4	3	4	2	1	5	3	3	1	5	1	4	3	4	1	1	1	2	2	5	1	1	1	4	1	23	22	13	16	17	13	104
43	DistractionWithMusic	2	2	4	3	3	3	1	3	2	4	3	2	4	5	5	5	1	3	4	2	4	2	4	2	3	4	3	3	2	2	4	3	2	2	4	1	18	34	19	15	26	7	119
44	DistractionWithMusic	4	5	1	3	3	3	5	3	1	5	2	2	2	2	2	1	5	2	1	2	4	2	3	2	5	1	1	1	1	1	5	3	2	4	2	3	17	17	8	25	17	8	92
5	ReappraisalWithoutMusic	2	3	3	4	2	2	3	2	2	3	3	2	4	4	3	3	3	4	3	1	5	2	3	2	4	3	2	3	2	2	3	3	2	2	4	2	19	29	15	15	22	9	109
6	ReappraisalWithoutMusic	4	3	2	3	4	2	5	3	2	5	3	2	2	3	2	2	3	2	2	2	4	2	4	2	4	2	2	2	2	2	2	2	2	2	4	2	19	21	11	18	18	10	97
13	ReappraisalWithoutMusic	3	2	3	3	3	2	2	3	3	3	4	4	4	4	3	4	2	4	4	3	3	3	3	3	3	3	2	2	2	2	4	4	3	3	3	3	19	34	17	15	24	8	117
14	ReappraisalWithoutMusic	2	4	2	3	3	2	4	3	2	4	2	2	2	3	2	1	4	3	3	2	4	2	4	3	3	1	1	1	1	1	4	2	3	3	3	2	16	22	11	20	16	10	95
21	ReappraisalWithoutMusic	1	1	4	4	3	3	4	2	4	4	4	3	5	4	2	1	5	4	4	1	4	1	4	2	5	4	3	3	3	4	2	3	4	3	3	1	23	36	18	18	17	14	126
22	ReappraisalWithoutMusic	2	2	4	3	3	2	2	2	3	2	4	3	4	4	3	1	5	4	4	2	5	1	5	2	4	1	1	1	1	1	4	3	3	3	3	2	22	30	16	16	16	9	109
29	ReappraisalWithoutMusic	2	4	3	4	3	2	5	2	1	5	4	3	2	1	1	1	5	1	1	1	5	1	5	2	5	1	1	2	1	1	4	1	1	1	5	1	23	13	7	19	16	11	89
30	ReappraisalWithoutMusic	2	4	2	4	3	3	4	2	1	5	4	2	3	2	4	2	4	2	2	3	3	2	4	2	5	2	2	2	2	1	4	3	1	3	3	1	20	22	11	21	19	10	103
37	ReappraisalWithoutMusic	5	4	1	1	5	1	4	5	1	5	1	1	1	4	4	2	4	4	4	1	4	2	4	2	4	1	1	1	1	1	4	2	2	4	2	1	15	21	12	23	17	6	94
45	ReappraisalWithoutMusic	3	3	2	3	3	2	5	3	2	4	3	1	2	3	2	2	4	3	4	2	4	2	4	1	4	2	1	1	1	1	5	1	1	1	5	1	17	21	11	17	19	10	95
46	ReappraisalWithoutMusic	1	2	4	5	1	4	4	1	2	4	3	2	2	5	4	3	2	5	3	1	5	1	4	2	4	1	1	1	1	1	5	2	2	2	4	1	19	26	15	15	20	11	106
7	ReappraisalWithMusic	2	3	3	5	3	3	3	1	3	4	4	3	5	4	4	2	4	4	4	1	5	1	5	3	4	2	2	2	2	2	4	5	3	3	3	2	23	33	18	18	20	12	124
8	ReappraisalWithMusic	1	3	2	5	2	2	4	1	2	5	4	4	5	4	4	2	4	4	4	2	4	1	4	2	3	4	2	2	4	5	4	5	4	3	4	2	23	36	17	18	24	12	130
15	ReappraisalWithMusic	2	2	4	4	2	4	3	2	2	3	4	3	4	2	2	2	4	2	2	2	3	3	2	3	4	1	1	1	1	2	3	4	4	4	2	2	17	26	13	19	17	9	101
16	ReappraisalWithMusic	1	5	3	5	2	3	5	1	1	5	5	4	5	2	2	1	5	2	2	3	3	4	2	3	4	1	1	1	1	1	5	2	2	2	4	1	19	23	10	21	19	12	104
23	ReappraisalWithMusic	1	1	3	5	4	2	4	1	2	5	4	3	2	3	2	1	3	1	4	1	5	1	4	2	3	3	1	2	1	1	4	1	2	1	5	1	20	21	12	13	17	14	97
24	ReappraisalWithMusic	4	3	2	2	4	2	3	4	3	4	2	3	4	3	2	2	4	2	2	2	4	2	4	2	4	3	2	2	2	3	3	2	2	3	3	2	19	24	11	20	19	8	101
31	ReappraisalWithMusic	2	5	1	3	4	1	4	2	2	5	2	2	1	4	1	2	4	2	1	2	5	1	4	2	3	1	1	1	1	1	5	4	2	2	4	1	17	19	11	19	16	11	93
32	ReappraisalWithMusic	1	2	2	5	2	1	5	1	2	5	5	2	5	3	2	2	4	2	2	1	5	1	4	1	5	2	1	2	1	2	4	2	2	2	4	1	22	22	10	15	18	13	100
39	ReappraisalWithMusic	1	1	2	4	3	2	1	1	2	5	4	3	3	5	5	4	1	4	5	1	5	1	5	1	2	2	1	2	2	1	4	3	2	2	4	1	21	28	16	12	22	9	108
47	ReappraisalWithMusic	3	3	2	4	3	3	4	2	2	4	3	2	4	2	4	2	4	3	2	1	5	1	5	1	3	1	1	1	1	2	3	2	2	3	3	2	19	20	9	19	18	10	95
48	ReappraisalWithMusic	2	2	4	4	4	4	4	2	2	4	3	3	3	3	2	2	4	2	3	2	4	2	4	2	4	2	2	2	2	2	3	2	2	2	4	1	20	25	14	18	18	12	107
50	ReappraisalWithMusic	3	4	1	2	4	2	4	4	2	5	2	2	2	3	2	2	4	3	2	2	4	2	3	3	4	3	2	2	2	2	4	2	2	3	3	2	17	22	10	22	19	9	99
54	ReappraisalWithoutMusic	2	4	2	5	3	1	5	1	2	4	4	3	3	1	1	1	3	1	1	2	4	2	4	2	5	1	1	1	1	1	4	2	2	2	4	1	21	16	7	15	15	13	87

## Sheet: STAXI-2
ID	condition	TP1	TP2	TP3	TP4	TP5	TP6
1	DistractionWithoutMusic	1	1.6	3	1	2.8	1
2	DistractionWithoutMusic	1.26667	4	2.46667	1.26667	4	1.875
9	DistractionWithoutMusic	1.26667	2.2	2	1.2	3	1.0625
10	DistractionWithoutMusic	1	1.86667	1.53333	1.26667	1.4	1
17	DistractionWithoutMusic	1.26667	1.4	1.2	1.06667	1.13333	1.125
51	DistractionWithoutMusic	1	1.93333	1.13333	1.06667	1.66667	1
25	DistractionWithoutMusic	1	1.33333	1.86667	1.4	1.46667	1.25
26	DistractionWithoutMusic	1.2	1.13333	1.2	1.13333	1.33333	1.0625
33	DistractionWithoutMusic	1.06667	1.2	1.2	1.06667	1.26667	1.1875
34	DistractionWithoutMusic	1.06667	1.13333	1.13333	1.06667	1.13333	1.0625
49	DistractionWithoutMusic	1	1.6	1.4	1	1.33333	1
41	DistractionWithoutMusic	1	1.06667	1.13333	1	1.13333	1
52	DistractionWithMusic	1	2.26667	2.66667	1	1.4	1
53	DistractionWithMusic	1.46667	1.6	1.6	1.06667	1.2	1.1875
4	DistractionWithMusic	1.4	1.66667	1.66667	1.26667	1.6	1.2
11	DistractionWithMusic	1	1.06667	1.26667	1	1.2	1
12	DistractionWithMusic	1.13333	1.4	1.86667	1.2	1.66667	1.06667
19	DistractionWithMusic	1	2.6	2.46667	1.26667	2.46667	1
27	DistractionWithMusic	1	1.66667	1.6	1.13333	1.4	1
28	DistractionWithMusic	1	1.46667	1.93333	1.4	1.93333	1.26667
35	DistractionWithMusic	1.2	1.93333	1	1	1.2	1
36	DistractionWithMusic	1.13333	2.46667	2.46667	1.46667	1.73333	1.2
43	DistractionWithMusic	1.66667	2.66667	3.06667	1.4	2.4	1.13333
44	DistractionWithMusic	1.06667	1.13333	1.4	1	1.2	1
5	ReappraisalWithoutMusic	1.06667	1.8	1.66667	1.13333	1.2	1.1875
6	ReappraisalWithoutMusic	1	1.13333	1.4	1	1.53333	1.3125
13	ReappraisalWithoutMusic	1.26667	3.4	2.93333	2.13333	3.86667	2.25
14	ReappraisalWithoutMusic	1.06667	2.46667	3.06667	1	3.4	1.5
21	ReappraisalWithoutMusic	1	1.26667	1.4	1	1.4	1.1875
22	ReappraisalWithoutMusic	1	1.2	1.13333	1	1.06667	1.125
29	ReappraisalWithoutMusic	1	1.2	1.53333	1	1.4	1.125
30	ReappraisalWithoutMusic	1	1.66667	2.26667	1.46667	1.8	1.375
37	ReappraisalWithoutMusic	1	3	3.2	1.53333	2.26667	1.3125
45	ReappraisalWithoutMusic	1.46667	1.66667	1.73333	1.2	1.6	1.25
46	ReappraisalWithoutMusic	1	1.46667	1.6	1	1.6	1.25
7	ReappraisalWithMusic	1.2	2.06667	1.33333	1	2.13333	1
8	ReappraisalWithMusic	1.2	2.86667	2.73333	1.2	3.13333	2.06667
15	ReappraisalWithMusic	1.26667	2.4	2.93333	1.26667	2.8	1.8
16	ReappraisalWithMusic	1	1.2	1.4	1.06667	1.2	1
23	ReappraisalWithMusic	1	3	2.73333	1.06667	2.93333	1.26667
24	ReappraisalWithMusic	1	1.33333	1.66667	1	1.73333	1.06667
31	ReappraisalWithMusic	1.06667	1.66667	2.4	1.06667	1.33333	1.2
32	ReappraisalWithMusic	1	1.8	2.4	1.13333	1.53333	1.33333
39	ReappraisalWithMusic	1.06667	1.2	1.06667	1.06667	1.13333	1
47	ReappraisalWithMusic	1	1.13333	1.2	1	1.13333	1
48	ReappraisalWithMusic	1.2	1.46667	1.46667	1.06667	1.53333	1.2
50	ReappraisalWithMusic	1.26667	2.66667	3.06667	1.6	1.93333	1.6
54	ReappraisalWithoutMusic	1.46667	1.6	1.6	1.06667	1.2	1.1875

## Sheet: GOLD-MSI
ID	condition	ActiveEngagement	PerceptualAbilities	MusicalTraining	SingingAbilities	Emotions	TotalScore
1	DistractionWithoutMusic	45	61	27	48	40	98
2	DistractionWithoutMusic	37	56	8	39	40	70
9	DistractionWithoutMusic	37	41	20	20	38	62
10	DistractionWithoutMusic	23	43	8	25	36	49
17	DistractionWithoutMusic	21	39	8	11	34	34
51	DistractionWithoutMusic	40	53	24	41	38	88
25	DistractionWithoutMusic	28	48	32	27	32	65
26	DistractionWithoutMusic	33	47	7	29	31	55
33	DistractionWithoutMusic	26	45	6	15	31	43
34	DistractionWithoutMusic	41	51	10	15	40	47
49	DistractionWithoutMusic	23	37	13	20	38	53
41	DistractionWithoutMusic	34	35	18	23	29	58
52	DistractionWithMusic	37	47	20	25	39	65
53	DistractionWithMusic	33	62	20	43	39	86
4	DistractionWithMusic	28	41	16	23	32	50
11	DistractionWithMusic	39	55	40	33	38	84
12	DistractionWithMusic	22	42	26	12	37	52
19	DistractionWithMusic	24	47	6	32	39	55
27	DistractionWithMusic	52	56	35	36	41	93
28	DistractionWithMusic	26	36	17	26	34	47
35	DistractionWithMusic	13	35	9	27	26	45
36	DistractionWithMusic	50	60	39	43	40	102
43	DistractionWithMusic	58	54	22	32	40	76
44	DistractionWithMusic	31	49	9	35	35	61
5	ReappraisalWithoutMusic	27	46	10	33	39	63
6	ReappraisalWithoutMusic	36	41	15	28	28	60
13	ReappraisalWithoutMusic	41	53	17	39	36	81
14	ReappraisalWithoutMusic	36	49	24	28	33	62
21	ReappraisalWithoutMusic	42	55	15	41	37	82
22	ReappraisalWithoutMusic	35	54	17	34	37	73
29	ReappraisalWithoutMusic	39	51	33	38	38	92
30	ReappraisalWithoutMusic	45	45	20	30	35	76
37	ReappraisalWithoutMusic	39	51	24	36	27	74
45	ReappraisalWithoutMusic	38	56	17	31	37	73
46	ReappraisalWithoutMusic	26	32	6	17	32	34
7	ReappraisalWithMusic	39	40	20	19	33	57
8	ReappraisalWithMusic	40	49	24	20	39	71
15	ReappraisalWithMusic	40	48	24	28	40	65
16	ReappraisalWithMusic	32	57	19	30	40	62
23	ReappraisalWithMusic	27	43	18	12	33	47
24	ReappraisalWithMusic	18	44	11	20	28	48
31	ReappraisalWithMusic	20	43	6	9	36	33
32	ReappraisalWithMusic	26	49	21	23	37	55
39	ReappraisalWithMusic	34	48	16	39	41	77
47	ReappraisalWithMusic	37	40	35	30	37	73
48	ReappraisalWithMusic	26	32	6	17	32	34
50	ReappraisalWithMusic	34	58	28	39	35	77
54	ReappraisalWithoutMusic	50	60	38	37	39	99

## Sheet: AffectiveFlexibility
ID	condition	Global	NA.P	NA.N	A.P	A.N
1	DistractionWithoutMusic	599	145.4	482.75	482.75	-426.583
2	DistractionWithoutMusic	-12508.5	-401.75	-1763.17	81.9524	1080.85
9	DistractionWithoutMusic	1178.5	1192.25	-634.6	-93.9	-631.905
10	DistractionWithoutMusic	2975	-548.8	279.25	-303.667	1260.75
17	DistractionWithoutMusic	340	-1764.58	-465.5	-303	480.3
51	DistractionWithoutMusic		-435.833	52.35	63	-146.75
25	DistractionWithoutMusic	-5985	-293.667	-99.3929	-463.467	-286.167
26	DistractionWithoutMusic	6676	-619.667	899.333	376.3	-1076.19
33	DistractionWithoutMusic	13.5	1354	60.5	-605.2	889
34	DistractionWithoutMusic	-5644	363.333	713.333	-535.667	-913.083
49	DistractionWithoutMusic		145.4	698.867	-1022.3	-210.833
41	DistractionWithoutMusic	-3763	310.952	-1452.17	658.5	-370.8
52	DistractionWithMusic	-11890.5	-1597.85	-379.167	617.667	-140.2
53	DistractionWithMusic	-7059	185.417	1515	429.667	-343.95
4	DistractionWithMusic	1168	307	-1323.05	567.7	-218
11	DistractionWithMusic	-5390	456.167	-582.833	-668.5	39.75
12	DistractionWithMusic	5260	387.8	153.333	515.5	-0.666667
19	DistractionWithMusic	-5501	124.917	-998	-69.0833	-438.25
27	DistractionWithMusic	9020.5	-40.3333	619	180.2	379.857
28	DistractionWithMusic	6230.5	-170.583	106.952	-795.8	-456.875
35	DistractionWithMusic	-11068.5	1264.42	-456.867	914.933	-1043.6
36	DistractionWithMusic	-652	-8.25	141	314	-129
43	DistractionWithMusic	-5076.5	550.714	133.267	-93.6	-193
44	DistractionWithMusic	13372	-444.417	-852.667	408.5	-167.1
5	ReappraisalWithoutMusic	-2875.5	-230.571	764.1	-421.6	-503.25
6	ReappraisalWithoutMusic	3351.5	1104.57	473.167	-497	-1402
13	ReappraisalWithoutMusic	-6515.5	79	409	-1612.08	-1497.75
14	ReappraisalWithoutMusic	-13375.5	-239.667	-1168.65	-684.5	-143.2
21	ReappraisalWithoutMusic	-13850.5	389	-322.417	1275.67	-1189.2
22	ReappraisalWithoutMusic	4546.5	138.85	320.4	-536.667	74.5
29	ReappraisalWithoutMusic	-7084	-1216	-889.7	-1101.5	-230.833
30	ReappraisalWithoutMusic	-3271	797.5	675.4	261.75	-691.583
37	ReappraisalWithoutMusic	-2555	56.5333	-43	1125.5	221.8
45	ReappraisalWithoutMusic	-5108.5	-979.85	-811	713.2	-757.65
46	ReappraisalWithoutMusic	-7439.5	-633.083	-944.267	-1122.86	-1129.33
7	ReappraisalWithMusic	-9131	-390.167	536.65	-760.375	-1465
8	ReappraisalWithMusic	14335	385.333	-882	1556.87	-2015.1
15	ReappraisalWithMusic	-8224.5	-38.1667	-317.25	-74.45	-601.05
16	ReappraisalWithMusic	-2335.5	74.55	293.25	189.833	-686.667
23	ReappraisalWithMusic	3017	992.75	790.75	-723.167	736.833
24	ReappraisalWithMusic	3409	73.25	-836.4	1553.4	883.3
31	ReappraisalWithMusic	-2846	295.85	-220.1	-502.2	-570.667
32	ReappraisalWithMusic	-1331.5	-204.417	1006.33	304.167	-758.75
39	ReappraisalWithMusic	-2786	58.5	372.786	767.1	-1362.33
47	ReappraisalWithMusic	-5645	859.75	968.333	-360.05	-1164.65
48	ReappraisalWithMusic	-553.5	1978.6	306.417	87.5	-901.333
50	ReappraisalWithMusic	-8181	226	252.25	-710.5	-426
54	ReappraisalWithoutMusic	-12428.5	611.5	54	1316.67	670.8

## Sheet: RESS-EMA
ID	condition	Question1	Question2	Question3	Question4	Question5	Question6	Question7	Question8	Question9	Question10	Question11	Question12	Rumination	Relaxation	Engagement	Distraction	Reappraisal	Suppresion
1	DistractionWithoutMusic	3	3	4	2	3	4	3	4	4	4	4	3	7	7	7	7	8	5
2	DistractionWithoutMusic	4	4	2	1	4	4	1	5	2	3	2	2	8	7	9	4	4	2
9	DistractionWithoutMusic	4	2	5	2	3	3	3	4	3	4	3	5	6	8	6	10	6	5
10	DistractionWithoutMusic	2	3	4	4	2	2	3	3	4	5	5	4	4	7	6	8	9	7
17	DistractionWithoutMusic	4	4	4	2	4	4	3	4	4	5	4	4	8	9	8	8	8	5
51	DistractionWithoutMusic	2	5	4	2	3	4	4	5	2	4	4	4	7	6	10	8	6	6
25	DistractionWithoutMusic	4	3	5	3	3	4	4	3	3	5	3	4	7	9	6	9	6	7
26	DistractionWithoutMusic	3	5	4	2	4	4	2	5	3	5	4	2	8	8	10	6	7	4
33	DistractionWithoutMusic	2	3	2	2	4	4	2	4	4	3	5	4	8	5	7	6	9	4
34	DistractionWithoutMusic	4	5	3	1	1	3	1	5	5	5	3	2	4	9	10	5	8	2
49	DistractionWithoutMusic	1	2	4	2	3	4	3	2	4	4	2	5	7	5	4	9	6	5
41	DistractionWithoutMusic	2	3	2	1	3	3	2	3	3	3	3	2	6	5	6	4	6	3
52	DistractionWithMusic	4	3	4	4	4	5	3	3	3	5	4	5	9	9	6	9	7	7
53	DistractionWithMusic	3	4	3	2	4	4	2	4	4	4	4	3	8	7	8	6	8	4
4	DistractionWithMusic	4	2	3	4	5	5	5	2	3	3	5	5	10	7	4	8	8	9
11	DistractionWithMusic	4	5	5	3	2	4	2	5	5	4	4	4	6	8	10	9	9	5
12	DistractionWithMusic	2	3	5	1	4	4	2	4	4	2	3	4	8	4	7	9	7	3
19	DistractionWithMusic	2	4	4	2	4	4	2	4	3	4	4	4	8	6	8	8	7	4
27	DistractionWithMusic	2	3	4	2	4	4	4	4	3	4	4	3	8	6	7	7	7	6
28	DistractionWithMusic	2	4	3	2	4	4	2	4	4	4	3	4	8	6	8	7	7	4
35	DistractionWithMusic	4	2	4	3	4	4	4	3	3	4	4	4	8	8	5	8	7	7
36	DistractionWithMusic	3	4	4	3	4	5	2	4	3	3	3	4	9	6	8	8	6	5
43	DistractionWithMusic	4	5	4	3	4	5	3	4	4	4	3	4	9	8	9	8	7	6
44	DistractionWithMusic	1	4	5	2	2	3	3	4	5	4	4	5	5	5	8	10	9	5
5	ReappraisalWithoutMusic	3	4	5	3	3	3	3	4	5	4	3	3	6	7	8	8	8	6
6	ReappraisalWithoutMusic	2	4	3	2	3	3	2	4	4	3	4	5	6	5	8	8	8	4
13	ReappraisalWithoutMusic	3	2	4	5	5	4	5	3	4	4	5	5	9	7	5	9	9	10
14	ReappraisalWithoutMusic	4	4	5	3	2	2	3	4	4	5	4	4	4	9	8	9	8	6
21	ReappraisalWithoutMusic	3	2	3	4	4	5	4	2	4	4	5	5	9	7	4	8	9	8
22	ReappraisalWithoutMusic	4	4	4	4	5	5	3	3	5	4	4	2	10	8	7	6	9	7
29	ReappraisalWithoutMusic	4	5	3	2	4	4	2	5	5	5	4	4	8	9	10	7	9	4
30	ReappraisalWithoutMusic	2	4	4	2	4	4	3	4	3	4	5	5	8	6	8	9	8	5
37	ReappraisalWithoutMusic	3	3	5	2	4	5	4	3	4	4	5	5	9	7	6	10	9	6
45	ReappraisalWithoutMusic	3	3	4	2	4	4	4	3	5	5	5	5	8	8	6	9	10	6
46	ReappraisalWithoutMusic	3	3	4	4	4	5	4	2	3	2	3	3	9	5	5	7	6	8
7	ReappraisalWithMusic	3	4	4	4	5	5	3	4	3	3	4	4	10	6	8	8	7	7
8	ReappraisalWithMusic	4	2	4	2	3	4	5	2	5	4	3	4	7	8	4	8	8	7
15	ReappraisalWithMusic	5	2	5	3	4	4	4	2	3	5	3	4	8	10	4	9	6	7
16	ReappraisalWithMusic	3	4	4	5	4	4	5	3	4	2	3	4	8	5	7	8	7	10
23	ReappraisalWithMusic	2	4	3	2	4	4	3	4	4	3	4	3	8	5	8	6	8	5
24	ReappraisalWithMusic	2	4	3	3	3	4	2	4	4	4	5	3	7	6	8	6	9	5
31	ReappraisalWithMusic	5	4	4	2	3	4	3	3	5	5	4	5	7	10	7	9	9	5
32	ReappraisalWithMusic	4	4	4	1	5	5	2	4	5	5	5	3	10	9	8	7	10	3
39	ReappraisalWithMusic	4	2	3	4	4	4	4	2	4	4	5	3	8	8	4	6	9	8
47	ReappraisalWithMusic	3	4	3	2	4	4	2	4	2	3	2	3	8	6	8	6	4	4
48	ReappraisalWithMusic	2	4	4	3	4	4	3	5	3	3	3	4	8	5	9	8	6	6
50	ReappraisalWithMusic	2	3	4	4	2	2	2	2	3	4	2	5	4	6	5	9	5	6
54	ReappraisalWithoutMusic	3	4	3	2	4	4	2	4	4	4	4	3	8	7	8	6	8	4

## Sheet: Stroop
ID	condition	Positive_Words	Negative_Words	Neutral_Words
1	DistractionWithoutMusic	70	55	61
2	DistractionWithoutMusic	69	70	80
9	DistractionWithoutMusic	60	50	51
10	DistractionWithoutMusic	86	45	68
17	DistractionWithoutMusic	50	46	59
51	DistractionWithoutMusic	71	65	70
25	DistractionWithoutMusic	73	70	69
26	DistractionWithoutMusic	75	70	75
33	DistractionWithoutMusic	61	30	62
34	DistractionWithoutMusic	57	50	53
49	DistractionWithoutMusic	58	55	72
41	DistractionWithoutMusic	47	49	60
52	DistractionWithMusic	60	47	52
53	DistractionWithMusic	66	51	58
4	DistractionWithMusic	77	67	68
11	DistractionWithMusic	80	72	87
12	DistractionWithMusic	77	58	84
19	DistractionWithMusic	36	35	35
27	DistractionWithMusic	50	48	53
28	DistractionWithMusic	31	25	29
35	DistractionWithMusic	53	38	47
36	DistractionWithMusic	61	53	64
43	DistractionWithMusic	61	48	52
44	DistractionWithMusic	57	51	55
5	ReappraisalWithoutMusic	67	63	63
6	ReappraisalWithoutMusic	69	55	70
13	ReappraisalWithoutMusic	73	60	61
14	ReappraisalWithoutMusic	77	52	53
21	ReappraisalWithoutMusic	37	21	38
22	ReappraisalWithoutMusic	37	34	41
29	ReappraisalWithoutMusic	42	35	41
30	ReappraisalWithoutMusic	30	29	33
37	ReappraisalWithoutMusic	74	69	71
45	ReappraisalWithoutMusic	86	74	83
46	ReappraisalWithoutMusic	73	67	74
7	ReappraisalWithMusic	67	59	75
8	ReappraisalWithMusic	93	90	95
15	ReappraisalWithMusic	64	48	52
16	ReappraisalWithMusic	80	77	84
23	ReappraisalWithMusic	33	27	37
24	ReappraisalWithMusic	37	35	24
31	ReappraisalWithMusic	39	32	37
32	ReappraisalWithMusic	65	60	64
39	ReappraisalWithMusic	59	57	63
47	ReappraisalWithMusic	51	49	52
48	ReappraisalWithMusic	71	67	68
50	ReappraisalWithMusic	60	58	61
54	ReappraisalWithoutMusic	48	38	41

## Sheet: memory digit span
ID	condition	Result
1	DistractionWithoutMusic	3
2	DistractionWithoutMusic	3
9	DistractionWithoutMusic	4
10	DistractionWithoutMusic	4
17	DistractionWithoutMusic	5
51	DistractionWithoutMusic	1
25	DistractionWithoutMusic	4
26	DistractionWithoutMusic	6
33	DistractionWithoutMusic	3
34	DistractionWithoutMusic	4
49	DistractionWithoutMusic	4
41	DistractionWithoutMusic	6
52	DistractionWithMusic	3
53	DistractionWithMusic	3
4	DistractionWithMusic	3
11	DistractionWithMusic	6
12	DistractionWithMusic	3
19	DistractionWithMusic	3
27	DistractionWithMusic	3
28	DistractionWithMusic	3
35	DistractionWithMusic	3
36	DistractionWithMusic	5
43	DistractionWithMusic	6
44	DistractionWithMusic	4
5	ReappraisalWithoutMusic	3
6	ReappraisalWithoutMusic	4
13	ReappraisalWithoutMusic	2
14	ReappraisalWithoutMusic	4
21	ReappraisalWithoutMusic	6
22	ReappraisalWithoutMusic	4
29	ReappraisalWithoutMusic	6
30	ReappraisalWithoutMusic	3
37	ReappraisalWithoutMusic	3
45	ReappraisalWithoutMusic	6
46	ReappraisalWithoutMusic	3
7	ReappraisalWithMusic	3
8	ReappraisalWithMusic	4
15	ReappraisalWithMusic	4
16	ReappraisalWithMusic	4
23	ReappraisalWithMusic	3
24	ReappraisalWithMusic	3
31	ReappraisalWithMusic	3
32	ReappraisalWithMusic	5
39	ReappraisalWithMusic	5
47	ReappraisalWithMusic	6
48	ReappraisalWithMusic	4
50	ReappraisalWithMusic	3
54	ReappraisalWithoutMusic	4

## Sheet: Followupquestiona
ID	condition	1. Did you find it difficult to reappraise/distracte yourself from, the anger-generating situation?	2. If so, what do you think could have facilitated the reappraisal/distraction?	3. Which features of the song did you focus on? 3. Which features of the song did you focus on?	4. How did you reappraise the emotional situation?/ What did you do to distracte yourself?	5. In the future, if you remembered that emotional situation again, the levels of anger evoked by her would be the same?	5.1. If not, would they be less or more intense?	6. Do you think you will be able to deal better with the emotional situation?
1	DistractionWithoutMusic	No	does not apply	does not apply	I put on a cheerful song and played with my pet (my cat).	Yes	does not apply	No
2	DistractionWithoutMusic	Yes	More time to distract	does not apply	I petted my cat	Yes	does not apply	Yes
9	DistractionWithoutMusic	No	does not apply	does not apply	I talked to my mom	Yes	does not apply	Yes
10	DistractionWithoutMusic	Yes	Not being so close to where the memory happened	does not apply	I went to help my brother with his homework	Yes	does not apply	Yes
17	DistractionWithoutMusic	No	does not apply	does not apply	I saw a chess video on Youtube and I plugged the computer into the phone because the Internet went down.	No	Less	Yes
51	DistractionWithoutMusic	No	does not apply	does not apply	I turned on the Internet and went to Instagram.	Yes	does not apply	Yes
25	DistractionWithoutMusic	No	does not apply	does not apply	I organized the desk	Yes	does not apply	No
26	DistractionWithoutMusic	No	does not apply	does not apply	I played a mobile game	No	Less	Yes
33	DistractionWithoutMusic	No	does not apply	does not apply	Think about what I’m going to do for the rest of the day; sing some song in my head; think about what I want to do at the end of the confinement...	No	Less	Yes
34	DistractionWithoutMusic	No	does not apply	does not apply	Listening to a song I like on Youtube	No	Less	Yes
49	DistractionWithoutMusic	yes	does not apply	does not apply	I went to social media	Yes	does not apply	No
41	DistractionWithoutMusic	No	does not apply	does not apply	Listened to some music	Yes	does not apply	Yes
52	DistractionWithMusic	Yes	If I had danced along with the music	Music rhythm, Memories evoked by music, Lyrics	does not apply	Yes	does not apply	Yes
53	DistractionWithMusic	No	does not apply	Music rhythm, Memories evoked by music, Lyrics	does not apply	No	Less	No
4	DistractionWithMusic	No	does not apply	Music rhythm, Feelings evoked by music	does not apply	No	Less	Yes
11	DistractionWithMusic	No	does not apply	Music rhythm	does not apply	No	Less	No
12	DistractionWithMusic	No	does not apply	Music rhythm	does not apply	No	Less	No
19	DistractionWithMusic	No	does not apply	Music rhythm, Feelings evoked by music, Chorus of voices	does not apply	No	Less	Yes
27	DistractionWithMusic	No	does not apply	Lyrics of the song	does not apply	No	Less	Yes
28	DistractionWithMusic	No	does not apply	Lyrics of the song, Music rhythm, Feelings evoked by music, Plans for the future (including when you can leave home after the pandemic)	does not apply	No	Less	No
35	DistractionWithMusic	No	does not apply	Lyrics, Music rhythm, Memories evoked by music, Feelings evoked by music	does not apply	No	Less	Yes
36	DistractionWithMusic	No	does not apply	Lyrics, Music rhythm, Feelings evoked by music	does not apply	No	Less	Yes
43	DistractionWithMusic	No	does not apply	Music rhythm	does not apply	Yes	does not apply	Yes
44	DistractionWithMusic	Yes	Listen more often / more music	Lyrics of the song, Rhythm of the song	does not apply	Yes	does not apply	Yes
5	ReappraisalWithoutMusic	Yes		does not apply	It was not possible to try to adopt the point of view of the other person, but I tried to think that I am not the only one going through identical situations and the fact of facing the situation as a learning allowed me to control the anger	Yes	does not apply	Yes
6	ReappraisalWithoutMusic	No	does not apply	does not apply	I tried to adopt the other person’s point of view	No	Lower	Yes
13	ReappraisalWithoutMusic	No	does not apply	does not apply	I tried to assess the situation in a way to understand what brought me good and how it helped me	Yes	does not apply	Yes
14	ReappraisalWithoutMusic	No	does not apply	does not apply	I have tried to think about the practical consequences (which is none). Think about the reasons for the situation (which are not my responsibility). To think that the person acts that way with everyone and that it’s nothing against me.	No	Lower	Yes
21	ReappraisalWithoutMusic	Yes		does not apply	Valuing the external point of view	Yes	does not apply	No
22	ReappraisalWithoutMusic	No	does not apply	does not apply	I tried to think that the person who acts like this does not mean it, does not intend to do what he does, simply is not careful enough. Maybe I’m not that careful sometimes, too, and we’re all human and we all make selfish mistakes.	Yes	does not apply	No
29	ReappraisalWithoutMusic	Yes		does not apply	I tried to assess the benefits of the situation	Yes	does not apply	Yes
30	ReappraisalWithoutMusic	No	does not apply	does not apply	I tried to understand what I learned from the situation, how much I grew up with it and what, in spite of everything, added good	Yes	does not apply	Yes
37	ReappraisalWithoutMusic	Yes		does not apply	I tried to think of other more positive reasons why that situation happened	Yes	does not apply	Yes
45	ReappraisalWithoutMusic	No	does not apply	does not apply	I tried to put myself in the other person’s shoes and try to understand their attitudes	Yes	does not apply	Yes
46	ReappraisalWithoutMusic	Yes		does not apply	I tried to find justification so that the person has behaved that way with me	Yes	does not apply	Yes
7	ReappraisalWithMusic	No	does not apply	Song lyrics, Music rhythm, Feelings evoked by music	I tried to relativize the situation (Song lyrics, Music rhythm, Feelings evoked by music)	Yes	does not apply	Yes
8	ReappraisalWithMusic	No	does not apply	Lyrics, Rhythm of music, Feelings evoked by music	I tried to look at the situation differently, thinking that everyone makes mistakes and that people do not always know how to resolve the conflict in a calm and soothing way	No	Lower	Yes
15	ReappraisalWithMusic	No	does not apply	Lyrics, Feelings evoked by music	I tried not to give so much importance to the situation	Yes	does not apply	Yes
16	ReappraisalWithMusic	No	does not apply	Memories evoked by music)	Looking at the event in a more positive way, focusing on the good times	No	Lower	Yes
23	ReappraisalWithMusic	No	does not apply	Lyrics, Memories evoked by music, Feelings evoked by music	I tried to look at the situation in another way and understand that sometimes it takes moments like those to teach us that the path is not always right	No	Lower	Yes
24	ReappraisalWithMusic	No	does not apply	Memories evoked by music, Feelings evoked by music	I tried to put myself in his shoes, figure out why he behaved like that	No	Lower	No
31	ReappraisalWithMusic	No	does not apply	Rhythm of music, Feelings evoked by music	I tried to see the situation differently, including from the point of view of the other people involved	No	Lower	Yes
32	ReappraisalWithMusic	No	does not apply	Song lyrics, Music rhythm, Feelings evoked by music	I tried to understand the other person’s point of view	Yes	does not apply	Yes
39	ReappraisalWithMusic	No	does not apply	Memories evoked by music, Feelings evoked by music	I tried to think about what it would be like if it was and the role of the other and if, very likely, also would not have done the same	No	Lower	Yes
47	ReappraisalWithMusic	No	does not apply	Feelings evoked by music	I tried to feel love and forgive	No	Lower	Yes
48	ReappraisalWithMusic	No	does not apply	Rhythm of music, Memories evoked by music, Feelings evoked by music	I tried to adopt someone else’s point of view and what I would probably feel, if I was in the exact situation that I would be experiencing	Yes	does not apply	Yes
50	ReappraisalWithMusic	Yes		Lyrics, Feelings evoked by music	Understanding, the execution of the situation taking into account the context, mentality and emotions of that person	Yes	does not apply	Yes
54	ReappraisalWithoutMusic	No	does not apply	does not apply	I took the situation out of the past since I had no control. The only thing I could do about her is to prepare myself and be up to a similar situation	Yes	does not apply	Yes
